# Supplementary material for: Generation of an Obese Diabetic Mouse Model upon Conditional Atrx Disruption
Source: Cancers (Basel). 2023 Jun 1;15(11):3018. doi: 10.3390/cancers15113018 (PMC10252256; doi:10.3390/cancers15113018)
Supplement: Supplementary file 1 [file cancers-15-03018-s001.zip]

Archive with 1 entries (1 files):
- cancers-2393979-supplementary.pdf
